# Supplementary material for: Impact of Gender-Affirming Surgery on Psychiatric Outcomes and Quality of Life in Transgender Individuals: A Systematic Review of Longitudinal Cohort Studies
Source: J Clin Med. 2026 Mar 14;15(6):2213. doi: 10.3390/jcm15062213 (PMC13026213; doi:10.3390/jcm15062213)
Supplement: Supplementary file 1 [file jcm-15-02213-s001.zip]

Archive with 1 entries (1 files):
- jcm-4160099-supplementary.pdf
